# Supplementary material for: Dialysis Patients’ Evaluation of Lung Edema at Home Using a Mobile Phone Tele-Ultrasound Application: A Pilot Study
Source: J Clin Med. 2025 Jan 20;14(2):654. doi: 10.3390/jcm14020654 (PMC11765526; doi:10.3390/jcm14020654)
Supplement: Supplementary file 1 [file jcm-14-00654-s001.zip]

Archive with 1 entries (1 files):
- jcm-3377789-supplementary.pdf
